# Supplementary material for: Responses of Soil Nitrogen-Cycling Microbial Communities and Functional Potential to Grazing Intensities in Alpine Meadows
Source: Microorganisms. 2026 Apr 30;14(5):1022. doi: 10.3390/microorganisms14051022 (PMC13209816; doi:10.3390/microorganisms14051022)
Supplement: Supplementary file 1 [file microorganisms-14-01022-s001.zip]

Archive with 1 entries (1 files):
- microorganisms-4245313-supplementary.pdf
